# Supplementary material for: A social network analysis: mental health scales used during the COVID-19 pandemic
Source: Front Psychiatry. 2023 Aug 29;14:1199906. doi: 10.3389/fpsyt.2023.1199906 (PMC10495585; doi:10.3389/fpsyt.2023.1199906)
Supplement: Appendix 1 — List of Identified Mental Health Scales (N=78). [file Table_1.xlsx]

## Sheet: Sheet1
No.	Scale	Numbers
1	Patient Health Questionnaire (PHQ)	177
2	Hospital Anxiety and Depression Scale (HADS)	130
3	Generalized Anxiety Disorder (GAD)	118
4	Depression, Anxiety and Stress Scale (DASS-21)	102
5	Impact of Event Scale（IES）	57
6	Self-Rating Anxiety Scale (SAS)	55
7	State-Trait Anxiety Scale (STAI)	41
8	Perceived Stress Scale (PSS)	36
9	Connor Davidson Resilience Scale (CD-RISC)	23
10	Edinburgh Postnatal Depression Scale (EPDS)	23
11	Pittsburgh Sleep Quality Index (PSQI)	23
12	UCLA 3-Item Loneliness scale	22
13	The PTSD Checklist for DSM-5 (PCL-5)	19
14	World Health Organization Well-Being Index	18
15	Coronavirus Anxiety Scale (CAS)	13
16	Self-Rating Depression Scale (SDS)	12
17	Secondary Traumatic Stress Scale (STSS)	11
18	Center for Epidemiologic Studies Depression Scale (CES-D)	10
19	EuroQol-5D questionnaire (EQ-5D)	10
20	General Health Questionnaire (GHQ-28)	10
21	International Physical Activity Questionnaire (IPAQ)	9
22	36-item Short Form Health Survey (SF-36)	8
23	Insomnia Severity Index (ISI)	8
24	Stress and Anxiety to Viral Epidemics (SAVE)	8
25	Kessler psychological distress scale	7
26	Maslach Burnout Inventory (MBI)	7
27	PTSD Checklist-Civilian Version (PCL-C)	7
28	Warwick-Edinburgh Mental Well-being Scale	7
29	Beck Depression Inventory（BDI）	6
30	General Self-Efficacy Scale (GSES)	6
31	Pandemic-Related Pregnancy Stress Scale (PREPS)	6
32	Social Support Rate Scale (SSRS)	6
33	COVID-19 Peritraumatic Distress Index (CPDI)	5
34	COVID-19 Stress Scale (CSS)	5
35	Intolerance of Uncertainty Scale Short Form (IU)	5
36	Multidimensional Scale of Perceived Social Support (MSPSS)	5
37	Resilience scale for adults (RSA)	5
38	simple coping style questionnaire (SCSQ)	5
39	Strength and Difficulties Questionnaire (SDQ)	5
40	Yale-Brown Obsessive Compulsive Scale (Y-BOCS)	5
41	Beck Anxiety Inventory (BAI)	4
42	Satisfaction With Life Scale (SWLS)	4
43	anxiety sensitivity index-3 (ASI-3)	3
44	Athens Insomnia Scale (AIS)	3
45	Brief Resilient Coping Scale (BRCS)	3
46	Geriatric Depression Scale (GDS)	3
47	Moral Injury Symptom Scale-Healthcare Professionals version (MISS-HP)	3
48	Positive and Negative Affect Schedule (PANAS)	3
49	Profile of Mood Scale (POMS)	3
50	PROMIS Sleep Disturbance scale	3
51	Work and Social Adjustment Scale (WSAS)	3
52	activity of daily living scale (ADL)	2
53	Brief Resilience Scale (BRS)	2
54	Corona Disease Anxiety Scale (CDAS)	2
55	Difficulties in Emotion Regulation Scale (DERS)	2
56	Edinburgh Depression Scale (EDS)	2
57	Effort Reward Imbalance (ERI) questionnaire	2
58	Hamilton Depression Scale (HAMD)	2
59	Mini Mental State Evaluation (MMSE)	2
60	Pain Catastrophizing Scale (PCS)	2
61	Parenting Stress Index-Short Form (PSI-SF)	2
62	Perceived Social Support Scale (PSSS)	2
63	Professional Quality of Life (ProQOL) scale	2
64	Screen for Child Anxiety and Related Disorders (SCARED)	2
65	Acute Stress Disorder Scale (ASDS)	1
66	Alcohol Use Disorders Identification Test (AUDIT)	1
67	Brief COPE Inventory (Mini-COPE)	1
68	Copenhagen burnout inventory (CBI)	1
69	Emotion Regulation Questionnaire (ERQ)	1
70	Female Sexual Function Index (FSFI)	1
71	Hamilton Anxiety Rating Scale (HAM-A)	1
72	Hamilton Depression Rating Scale (HDRS)	1
73	modified Medical Research Council (mMRC) Dyspnoea Scale	1
74	Obsession with COVID-19 Scale (OCS)	1
75	Obsessive-Compulsive Inventory-Revised (OCI-R)	1
76	Pediatric Functional Activity Brief Scale (PFABS)	1
77	Primary Care-Post Traumatic Stress Disorder Screen for DSM-5 (PC-PTSD-5)	1
78	Short Health Anxiety Inventory (SHAI)	1
